# Supplementary material for: Simultaneous Estimation of Escitalopram and Clonazepam in Tablet Dosage Forms Using HPLC-DAD Method and Optimization of Chromatographic Conditions by Box-Behnken Design
Source: Molecules. 2022 Jun 30;27(13):4209. doi: 10.3390/molecules27134209 (PMC9268709; doi:10.3390/molecules27134209)
Supplement: Supplementary file 1 [file molecules-27-04209-s001.zip]

Archive with 1 entries (1 files):
- molecules-1773228-supplementary.pdf
